# Supplementary material for: Creation of a Single Cell RNASeq Meta-Atlas to Define Human Liver Immune Homeostasis
Source: Front Immunol. 2021 Jul 16;12:679521. doi: 10.3389/fimmu.2021.679521 (PMC8322955; doi:10.3389/fimmu.2021.679521)
Supplement: Supplementary file 2 [file Table_1.csv]

Supplemental Table 1. Gene expression signatures associated with each leukocyte subpopulation
Subpopulation	Gene symbol	Up/Down-regulation	Log_FC	P value
NK & T Cells
	ATP5F1	Upregulated	1.004	<0.001
	ATP6V0C	Downregulated	-1.305	<0.001
	CCL3L3	Upregulated	0.882	<0.001
	CCL4L2	Upregulated	1.107	<0.001
	DDX39B	Downregulated	-0.882	<0.001
	GLTSCR2	Upregulated	1.866	<0.001
	LIME1	Downregulated	-1.4	<0.001
	NME2	Downregulated	-1.343	<0.001
	P2RY8	Downregulated	-1.2	<0.001
	PCBP2	Downregulated	-1.006	<0.001
	PDE3B	Downregulated	-1.038	<0.001
	RPS20	Upregulated	1.91	<0.001
	SELT	Upregulated	1.057	<0.001
	1-Sep	Upregulated	0.993	<0.001
	TRBV20-1	Downregulated	-1.103	<0.001
Myeloid Cells
	ATP5H	Upregulated	1.105	<0.001
	ATP6V0C	Downregulated	-2.145	<0.001
	FAM26F	Upregulated	1.296	<0.001
	G0S2	Downregulated	-1.843	<0.001
	GLTSCR2	Upregulated	1.238	<0.001
	LINC00936	Upregulated	0.947	<0.001
	NME2	Downregulated	-1.784	<0.001
	RPL23	Upregulated	1.343	<0.001
	RPS20	Upregulated	1.862	<0.001
	TRAPPC5	Downregulated	-1.437	<0.001
Plasma Cells
	AC233755.2	Downregulated	-2.767	<0.001
	ATP6V0C	Downregulated	-1.045	<0.001
	GLTSCR2	Upregulated	1.008	<0.001
	IFI30	Downregulated	-1.088	<0.001
	IGHV1-69	Downregulated	-1.989	<0.001
	IGHV3-11	Downregulated	-4.506	<0.001
	IGHV3-49	Downregulated	-3.679	<0.001
	IGHV3-7	Downregulated	-4.445	<0.001
	IGHV4-39	Downregulated	-4.903	<0.001
	IGKV1-16	Downregulated	-4.177	<0.001
	IGKV3D-20	Downregulated	-1.299	<0.001
	IGLV2-8	Downregulated	-3.87	<0.001
	IGLV6-57	Downregulated	-2.307	<0.001
	ITGB1	Downregulated	-0.926	<0.001
	LAPTM5	Downregulated	-0.832	<0.001
	LIME1	Downregulated	-1.377	<0.001
	MYH9	Downregulated	-1.047	<0.001
	NME2	Downregulated	-1.538	<0.001
	PCBP2	Downregulated	-0.809	<0.001
	SMCHD1	Downregulated	-1.081	<0.001
	VIM	Downregulated	-1.251	<0.001
B Cells
	ATP6V0C	Downregulated	-1.346	<0.001
	BIRC3	Upregulated	0.662	<0.001
	EBLN3	Upregulated	0.559	<0.001
	GPX1	Upregulated	1.088	<0.001
	HLA-DRB5	Downregulated	-1.275	<0.001
	HMHA1	Upregulated	0.635	<0.001
	IGHV3-23	Downregulated	-1.504	<0.001
	IGHV3-30	Downregulated	-1.343	<0.001
	IGKV3-15	Downregulated	-1.681	<0.001
	IGKV3-20	Downregulated	-2.081	<0.001
	IGLV1-40	Downregulated	-1.645	<0.001
	IGLV1-51	Downregulated	-1.152	<0.001
	NME2	Downregulated	-1.533	<0.001
	PCBP2	Downregulated	-1.138	<0.001
	PDE4B	Downregulated	-0.99	<0.001
	PPDPF	Downregulated	-1.099	<0.001
	RPL23	Upregulated	1.589	<0.001
	RPS20	Upregulated	1.964	<0.001
	SF1	Downregulated	-0.952	<0.001
	SYNGR2	Downregulated	-0.894	<0.001
	TNFRSF13C	Upregulated	0.46	<0.001
	WHSC1L1	Upregulated	0.668	<0.001
	ZFP36	Downregulated	-0.954	<0.001
